# Supplementary material for: Chrysin Directing an Enhanced Solubility through the Formation of a Supramolecular Cyclodextrin–Calixarene Drug Delivery System: A Potential Strategy in Antifibrotic Diabetes Therapeutics
Source: Pharmaceuticals (Basel). 2024 Jan 12;17(1):107. doi: 10.3390/ph17010107 (PMC10819853; doi:10.3390/ph17010107)
Supplement: Supplementary file 1 [file pharmaceuticals-17-00107-s001.zip]

Archive with 1 entries (1 files):
- pharmaceuticals-2767387-supplementary.pdf
